# Supplementary material for: Unravelling the age of fine roots of temperate and boreal forests
Source: Nat Commun. 2018 Aug 1;9:3006. doi: 10.1038/s41467-018-05460-6 (PMC6070616; doi:10.1038/s41467-018-05460-6)
Supplement: Supplementary file 5 — Supplementary Data 1 [file 41467_2018_5460_MOESM5_ESM.xlsx]

## Sheet: Chronological age
Forest type	Dominant woody species	Plot	Year	Nr of tree or subplot	sample	Chronological age Ø<0.5mm [n]	Chronological age Ø0.5-1mm [n]	Chronological age Ø1-2mm [n]
Temperate forest	Pine	Plot1	2003	68	1	0.5	1	5
Temperate forest	Pine	Plot1	2003	68	1	1	0.5
Temperate forest	Pine	Plot1	2003	68	1	1	1
Temperate forest	Pine	Plot2	2003	278	1	1	1
Temperate forest	Pine	Plot2	2003	278	1	1	1
Temperate forest	Pine	Plot2	2003	278	1	1	1
Temperate forest	Pine	Plot3	2003	391	1	1	2	4
Temperate forest	Pine	Plot3	2003	391	1	1	1
Temperate forest	Pine	Plot3	2003	391	1	1	2
Temperate forest	Pine	Plot4	2003	468	1	1	1
Temperate forest	Pine	Plot4	2003	468	1	1	2
Temperate forest	Pine	Plot4	2003	468	1	1	0.5
Temperate forest	Pine	Plot1	2003	68	2	1	2
Temperate forest	Pine	Plot1	2003	68	2	1	1
Temperate forest	Pine	Plot1	2003	68	2	0.5	1
Temperate forest	Pine	Plot2	2003	278	2	1	1	3
Temperate forest	Pine	Plot2	2003	278	2	1	1	2
Temperate forest	Pine	Plot2	2003	278	2	1	1	1
Temperate forest	Pine	Plot3	2003	391	2	1	2	3
Temperate forest	Pine	Plot3	2003	391	2	1	1
Temperate forest	Pine	Plot3	2003	391	2	1	1
Temperate forest	Pine	Plot4	2003	468	2	1	1
Temperate forest	Pine	Plot4	2003	468	2	1	1
Temperate forest	Pine	Plot4	2003	468	2	1	1
Temperate forest	Beech	AEW03	2011	NA	NA	2	2	2
Temperate forest	Beech	AEW03	2011	NA	NA	2	2	2
Temperate forest	Beech	AEW03	2011	NA	NA	2	2	2
Temperate forest	Beech	AEW03	2011	NA	NA	0.5	3	3
Temperate forest	Beech	AEW04	2011	NA	NA	0.5	2
Temperate forest	Beech	AEW04	2011	NA	NA	2	2
Temperate forest	Beech	AEW04	2011	NA	NA	1	1
Temperate forest	Beech	AEW04	2011	NA	NA		2
Temperate forest	Beech	AEW05	2011	NA	NA	1	2	4
Temperate forest	Beech	AEW05	2011	NA	NA	0.5		2
Temperate forest	Beech	AEW05	2011	NA	NA	1
Temperate forest	Beech	AEW08	2011	NA	NA	1	2	2
Temperate forest	Beech	AEW08	2011	NA	NA	2	3	3
Temperate forest	Beech	AEW08	2011	NA	NA	1	3	3
Temperate forest	Beech	AEW08	2011	NA	NA			2
Temperate forest	Beech	AEW09	2011	NA	NA	3	2	4
Temperate forest	Beech	AEW09	2011	NA	NA	3	2	2
Temperate forest	Beech	AEW09	2011	NA	NA	2	2	5
Temperate forest	Beech	HEW18	2011	NA	NA	1	2	4
Temperate forest	Beech	HEW18	2011	NA	NA	2	2	3
Temperate forest	Beech	HEW18	2011	NA	NA	0.5	2	4
Temperate forest	Beech	HEW18	2011	NA	NA			2
Sub-artic forest	Birch	P1 Tree 4	2004	NA	NA	6	11	12
Sub-artic forest	Birch	P1 Tree 4	2004	NA	NA	8	17	7
Sub-artic forest	Birch	P1 Tree 4	2004	NA	NA	6	31	21
Sub-artic forest	Birch	P1 Tree 5	2004	NA	NA	4	10	8
Sub-artic forest	Birch	P1 Tree 5	2004	NA	NA	3	6	5
Sub-artic forest	Birch	P1 Tree 5	2004	NA	NA	4	9	6
Sub-artic forest	Birch	P1 Tree 1	2004	NA	NA	0.5	3	10
Sub-artic forest	Birch	P1 Tree 1	2004	NA	NA	0.5	8	11
Sub-artic forest	Birch	P1 Tree 1	2004	NA	NA	0.5	6	6
Sub-artic forest	Birch	P2 Tree 3	2004	NA	NA	6	9	15
Sub-artic forest	Birch	P2 Tree 3	2004	NA	NA	5	11	14
Sub-artic forest	Birch	P2 Tree 3	2004	NA	NA	6	14	21
Sub-artic forest	Birch	P5 Tree 3	2004	NA	NA	3	5	7
Sub-artic forest	Birch	P5 Tree 3	2004	NA	NA	5	3
Sub-artic forest	Birch	P5 Tree 3	2004	NA	NA	0.5	5
Sub-artic forest	Birch	P5 Tree 4	2004	NA	NA	11	1	7
Sub-artic forest	Birch	P5 Tree 4	2004	NA	NA	0.5	5	6
Sub-artic forest	Birch	P5 Tree 4	2004	NA	NA	0.5	7	16
Boreal forest	Spruce	8B1K	2009	8B1K1	9			0.5
Boreal forest	Spruce	8B1K	2009	8B1K1	9			2
Boreal forest	Spruce	8B1K	2009	8B1K1	9			2
Boreal forest	Spruce	8B1K	2009	8B1K1	9			2
Boreal forest	Spruce	8B1K	2009	8B1K3	9			2
Boreal forest	Spruce	8B1K	2009	8B1K3	9			2
Boreal forest	Spruce	8B1K	2009	8B1K3	9			2
Boreal forest	Spruce	8B1K	2009	8B1K3	9			2
Boreal forest	Spruce	8B2K	2009	8B2K3	10			2
Boreal forest	Spruce	8B2K	2009	8B2K3	10			0.5
Boreal forest	Spruce	8B2K	2009	8B2K3	10			1
Boreal forest	Spruce	8B2K	2009	8B2K3	10			1
Boreal forest	Spruce	8B1V	2009	8B1V1	11			4
Boreal forest	Spruce	8B1V	2009	8B1V1	11			2
Boreal forest	Spruce	8B1V	2009	8B1V1	11			1
Boreal forest	Spruce	8B1V	2009	8B1V1	11			1
Boreal forest	Spruce	8B1V	2009	8B1V3	11			2
Boreal forest	Spruce	8B1V	2009	8B1V3	11			1
Boreal forest	Spruce	8B1V	2009	8B1V2	11			0.5
Boreal forest	Spruce	8B1V	2009	8B1V2	11			1
Boreal forest	Spruce	8B2V	2009	8B2V1	12			1
Boreal forest	Spruce	8B2V	2009	8B2V3	12			2
Boreal forest	Spruce	8B2V	2009	8B2V2	12			1
Boreal forest	Spruce	8B2K	2009	8B2K3	13		1
Boreal forest	Spruce	8B2K	2009	8B2K3	13		0.5
Boreal forest	Spruce	8B2K	2009	8B2K3	13		1
Boreal forest	Spruce	8B2K	2009	8B2K3	13		0.5
Boreal forest	Spruce	8B2K	2009	8B2K1	13		1
Boreal forest	Spruce	8B2K	2009	8B2K1	13		0.5
Boreal forest	Spruce	8B2K	2009	8B2K1	13		1
Boreal forest	Spruce	8B1K	2009	8B1K2	14		1
Boreal forest	Spruce	8B1K	2009	8B1K2	14		0.5
Boreal forest	Spruce	8B1K	2009	8B1K2	14		1
Boreal forest	Spruce	8B1K	2009	8B1K2	14		1
Boreal forest	Spruce	8B1K	2009	8B1K2	14		1
Boreal forest	Spruce	8B1K	2009	8B1K2	14		1
Boreal forest	Spruce	8B1K	2009	8B1K2	14		0.5
Boreal forest	Spruce	8B1K	2009	8B1K2	14		1
Boreal forest	Spruce	8B1K	2009	8B1K2	14		0.5
Boreal forest	Spruce	8B2V	2009	8B2V2	15		3
Boreal forest	Spruce	8B2V	2009	8B2V2	15		3
Boreal forest	Spruce	8B2V	2009	8B2V2	15		2
Boreal forest	Spruce	8B2V	2009	8B2V2	15		0.5
Boreal forest	Spruce	8B2V	2009	8B2V3	15		1
Boreal forest	Spruce	8B2V	2009	8B2V3	15		0.5
Boreal forest	Spruce	8B2V	2009	8B2V1	15		1
Boreal forest	Spruce	8B1V	2009	8B1V1	16		1
Boreal forest	Spruce	8B1V	2009	8B1V1	16		2
Boreal forest	Spruce	8B1V	2009	8B1V1	16		0.5
Boreal forest	Spruce	8B1V	2009	8B1V1	16		1
Boreal forest	Spruce	8B1V	2009	8B1V1	16		0.5
Boreal forest	Spruce	8B1K	2009	8B1K1	22	0.5
Boreal forest	Spruce	8B1K	2009	8B1K1	22	0.5
Boreal forest	Spruce	8B1K	2009	8B1K1	22	0.5
Boreal forest	Spruce	8B2K	2009	8B2K1	23	0.5
Boreal forest	Spruce	8B2K	2009	8B2K1	23	0.5
Boreal forest	Spruce	8B2K	2009	8B2K1	23	0.5
Boreal forest	Spruce	8B2V	2009	8B2V1	21	1
Boreal forest	Spruce	8B2V	2009	8B2V1	21	0.5
Boreal forest	Spruce	8B2V	2009	8B2V1	21	0.5
Boreal forest	Spruce	8B1V	2009	8B1V1	24	0.5
Boreal forest	Spruce	8B1V	2009	8B1V1	24	0.5

## Sheet: Radiocarbon and 14C age
Forest type	Dominant woody species	Plot/Nr of tree or subplot	Diameter (mm)	Year	F14C	±1σ	OxCal calibration (Hua et al. 2013) NHZ 1	CALIBomb (Levin) TwoSigma (8 may 2017)	Min Year	Max Year	Average year	mean 14C age (year)	note
Temperate forest	Pine	Plot 1 / Tree 68	<2	2003	1.14882	0.0036979	1990-1992	1990-1992	1990	1992	1991	12
Temperate forest	Pine	Plot 2 / Tree 278	<2	2003	1.11133	0.00368078	1995-1999	1995-1998	1995	1999	1997	6
Temperate forest	Pine	Plot 3 / Tree 391	<2	2003	1.16768	0.00373369	1988-1990	1988-1990	1988	1990	1989	14
Temperate forest	Pine	Plot 4 / Tree 468	<2	2003	1.14129	0.00359913	1990-1993	1991-1993	1990	1993	1991.5	11.5
Temperate forest	Beech	AEW3	<2	2011	1.1433	0.0021	1990-1993	1991-1993	1990	1993	1991.5	19.5
Temperate forest	Beech	AEW4	<2	2011	1.0578	0.002	2006-2011	2005-2009	2005	2011	2008	3
Temperate forest	Beech	AEW5	<2	2011	1.0741	0.0021	2002-2005	2002-2005	2002	2005	2003.5	7.5
Temperate forest	Beech	AEW8	<2	2011	1.1556	0.0021	1989-1991	1990-1991	1989	1991	1990	21
Temperate forest	Beech	AEW9	<2	2011	1.1114	0.0021	1995-1998	1995-1998	1995	1998	1996.5	14.5
Temperate forest	Beech	HEW18	<2	2011	1.0892	0.003	1999-2002	1999-2002	1999	2002	2000.5	10.5
Sub-artic forest	Birch	P2_1 / Tree 4	<2	2004	1.2085	0.0039	1983-1986	1984-1986	1983	1986	1984.5	19.5
Sub-artic forest	Birch	P2_1 / Tree 5	<2	2004	1.1654	0.0036	1988-1990	1989-1990	1988	1990	1989	15
Sub-artic forest	Birch	P2_1 / Tree 1	<2	2004	1.215	0.0046	1983-1985	1984-1985	1983	1985	1984	20
Sub-artic forest	Birch	P2_2 / Tree 3	<2	2004	1.214	0.0044	1983-1986	1984-1985	1983	1986	1984.5	19.5
Sub-artic forest	Birch	P2_5 / Tree 3	<2	2004	1.1795	0.0045	1986-1989	1986-1989	1986	1989	1987.5	16.5
Sub-artic forest	Birch	P2_5 / Tree 4	<2	2004	1.2466	0.0049	1980-1983	1981-1983	1980	1983	1981.5	22.5
Boreal forest	Spruce	8B2V	<0.5	2009	1.09268	0.00478193	1998-2002	1998-2002	1998	2002	2000	9
Boreal forest	Spruce	8B1V	<0.5	2009	1.06277	0.00464936	2004-2009	2003-2008	2003	2009	2006	3
Boreal forest	Spruce	8B2V	0.5-1	2009	1.08358	0.00498888	2000-2004	2000-2004	2000	2004	2002	7
Boreal forest	Spruce	8B1V	0.5-1	2009	1.10379	0.00509531	1995-2000	1996-2000	1995	2000	1997.5	11.5
Boreal forest	Spruce	8B1V	1-2	2009	1.1113	0.00487073	1995-1999	1995-1999	1995	1999	1997	12
Boreal forest	Spruce	8B2V	1-2	2009	1.1047	0.00509776	1995-2000	1996-2000	1995	2000	1997.5	11.5
Boreal forest	Spruce	8B1K	<0.5	2009	1.07822	0.00469785	2000-2005	2001-2005	2000	2005	2002.5	6.5
Boreal forest	Spruce	8B2K	<0.5	2009	1.10017	0.00507906	1996-2001	1996-2001	1996	2001	1998.5	10.5
Boreal forest	Spruce	8B2K	0.5-1	2009	1.066	0.00467051	2002-2009	2003-2008	2002	2009	2005.5	3.5
Boreal forest	Spruce	8B1K	0.5-1	2009	1.10867	0.00511493	1995-1999	1995-1999	1995	1999	1997	12
Boreal forest	Spruce	8B1K	1-2	2009	1.12848	0.00520738	1992-1995	1992-1995	1992	1995	1993.5	15.5
Boreal forest	Spruce	8B2K	1-2	2009	1.08932	0.00503036	1998-2003	1999-2003	1998	2003	2000.5	8.5
Boreal forest	Spruce	8B1V	<2	2009	NA	NA	NA	NA	NA	NA	NA	10.9128	estimated using weighed average
Boreal forest	Spruce	8B2V	<2	2009	NA	NA	NA	NA	NA	NA	NA	8.73622	estimated using weighed average
Boreal forest	Spruce	8B1K	<2	2009	NA	NA	NA	NA	NA	NA	NA	12.8893	estimated using weighed average
Boreal forest	Spruce	8B2K	<2	2009	NA	NA	NA	NA	NA	NA	NA	5.88445	estimated using weighed average

## Sheet: Root biomass
Forest type	Dominant woody species	Plot/Nr of tree or subplot	Sample	DW_<0.5mm [mg]	DW(mg)_0.5-1mm [mg]	DW(mg)_1-2mm [mg]
Temperate forest	Pine	Plot 1 / Tree 68	1	39	28	65
Temperate forest	Pine	Plot 2 / Tree 278	1	24	3	0
Temperate forest	Pine	Plot 3 / Tree 391	1	85	86	65
Temperate forest	Pine	Plot 4 / Tree 468	1	44	18	0
Temperate forest	Pine	Plot 1 / Tree 68	2	109	105	0
Temperate forest	Pine	Plot 2 / Tree 278	2	8	44	137
Temperate forest	Pine	Plot 3 / Tree 391	2	38	57	20
Temperate forest	Pine	Plot 4 / Tree 468	2	80	49	0
Temperate forest	Beech	AEW3	NA	1220	370	190
Temperate forest	Beech	AEW4	NA	380	10	0
Temperate forest	Beech	AEW5	NA	630	230	10
Temperate forest	Beech	AEW8	NA	910	250	110
Temperate forest	Beech	AEW9	NA	1570	620	400
Temperate forest	Beech	HEW18	NA	990	400	650
Sub-artic forest	Birch	P1 / Tree 4	NA	2070	1138.1	1192.5
Sub-artic forest	Birch	P1 / Tree 5	NA	2407.5	1749.4	1627.5
Sub-artic forest	Birch	P1 / Tree 1	NA	487.5	392.5	360
Sub-artic forest	Birch	P2 / Tree 3	NA	2077.5	1633.8	1485
Sub-artic forest	Birch	P5 / Tree 3	NA	2392.5	1426.3	1395
Sub-artic forest	Birch	P5 / Tree 4	NA	2152.5	1515.6	1312.5
Boreal forest	Spruce	8B1K	NA	28.6	111	107.9
Boreal forest	Spruce	8B2K	NA	15.6	109.8	72.6
Boreal forest	Spruce	8B1V	NA	27.1	162.8	109.1
Boreal forest	Spruce	8B2V	NA	21.9	81.8	49.3

## Sheet: In-growth cores
Forest type	Dominant woody species	In-growth core positioned	In-growth core collected	Sample	Diameter size [mm]	Chronological age [year]
Temperate forest	Pine	April 2003	May 2005	50a	< 2 mm	0.5
Temperate forest	Pine	April 2003	May 2005	378b	< 2 mm	2
Temperate forest	Pine	April 2003	May 2005	333a	< 2 mm	0.5
Temperate forest	Pine	April 2003	May 2005	295a	< 2 mm	1
Temperate forest	Pine	April 2003	May 2005	391a	< 2 mm	0.5
Temperate forest	Pine	April 2003	May 2005	106b	< 2 mm	0.5
Temperate forest	Pine	April 2003	May 2005	130b	< 2 mm	2
Temperate forest	Pine	April 2003	May 2004	50b	< 2 mm	1
Temperate forest	Pine	April 2003	May 2004	378b	< 2 mm	1
Temperate forest	Pine	April 2003	May 2004	333b	< 2 mm	1
Temperate forest	Pine	April 2003	May 2004	295b	< 2 mm	0.5
Temperate forest	Pine	April 2003	May 2004	298b	< 2 mm	0.5
Temperate forest	Pine	April 2003	May 2004	391b	< 2 mm	1
Temperate forest	Pine	April 2003	May 2004	106a	< 2 mm	1

## Sheet: Tree seedling
Origin	Dominant woody species/ age [years]	Seedling number	Root order	Root type	Chronological age [year]
Swiss Federal Institute WSL /tree nursery	Pine/ 3	FoGaA	base of seedling	base of seedling	3
Swiss Federal Institute WSL /tree nursery	Pine/ 3	FoGaA	3	> 2 mm	2
Swiss Federal Institute WSL /tree nursery	Pine/ 3	FoGaA	2	< 2 mm	0.5
Swiss Federal Institute WSL /tree nursery	Pine/ 3	FoGaA	2	< 2 mm	0.5
Swiss Federal Institute WSL /tree nursery	Pine/ 3	FoGaA	1	< 2 mm	1
Swiss Federal Institute WSL /tree nursery	Pine/ 3	FoGaB	base of seedling	base of seedling	3
Swiss Federal Institute WSL /tree nursery	Pine/ 3	FoGaB	2	> 2 mm	2
Swiss Federal Institute WSL /tree nursery	Pine/ 3	FoGaB	1	< 2 mm	0.5
Swiss Federal Institute WSL /tree nursery	Pine/ 3	FoGaB	1	< 2 mm	1
Swiss Federal Institute WSL /tree nursery	Pine/ 4	Fo1a	base of seedling	base of seedling	4
Swiss Federal Institute WSL /tree nursery	Pine/ 4	Fo1a	1	> 2 mm	2
Swiss Federal Institute WSL /tree nursery	Pine/ 4	Fo1a	2	< 2 mm	0.5
Swiss Federal Institute WSL /tree nursery	Pine/ 4	Fo1a	1	< 2 mm	0.5
Swiss Federal Institute WSL /tree nursery	Pine/ 3	Fo1b	base of seedling	base of seedling	3
Swiss Federal Institute WSL /tree nursery	Pine/ 3	Fo1b	1	> 2 mm	0.5
Swiss Federal Institute WSL /tree nursery	Pine/ 3	Fo1b	2	< 2 mm	2
Swiss Federal Institute WSL /tree nursery	Pine/ 3	Fo1b	1	< 2 mm	0.5
Swiss Federal Institute WSL /tree nursery	Spruce/ 4	Spruce 1	base of seedling	base of seedling	4
Swiss Federal Institute WSL /tree nursery	Spruce/ 4	Spruce 1	4	< 2 mm	2
Swiss Federal Institute WSL /tree nursery	Spruce/ 4	Spruce 1	2	> 2 mm	1
Swiss Federal Institute WSL /tree nursery	Spruce/ 4	Spruce 1	3	< 2 mm	0.5
Swiss Federal Institute WSL /tree nursery	Spruce/ 4	Spruce 2	base of seedling	base of seedling	4
Swiss Federal Institute WSL /tree nursery	Spruce/ 4	Spruce 2	3	> 2 mm	2
Swiss Federal Institute WSL /tree nursery	Spruce/ 4	Spruce 2	2	< 2 mm	0.5
Swiss Federal Institute WSL /tree nursery	Spruce/ 4	Spruce 2	2	< 2 mm	0.5
Swiss Federal Institute WSL /tree nursery	Spruce/ 5	Spruce 3	base of seedling	base of seedling	5
Swiss Federal Institute WSL /tree nursery	Spruce/ 5	Spruce 3	1	< 2 mm	3
Swiss Federal Institute WSL /tree nursery	Spruce/ 5	Spruce 3	1	> 2 mm	4
Swiss Federal Institute WSL /tree nursery	Spruce/ 5	Spruce 4	base of seedling	base of seedling	5
Swiss Federal Institute WSL /tree nursery	Spruce/ 5	Spruce 4	3	> 2 mm	2
Swiss Federal Institute WSL /tree nursery	Spruce/ 5	Spruce 4	2	< 2 mm	2
Swiss Federal Institute WSL /tree nursery	Spruce/ 5	Spruce 4	1	< 2 mm	1
Swiss Federal Institute WSL /pot	Beech/ 1	41_1	NA	< 2 mm	1
Swiss Federal Institute WSL /pot	Beech/ 1	41_1	NA	< 2 mm	0.5
Swiss Federal Institute WSL /pot	Beech/ 1	41_1	NA	< 2 mm	0.5
Swiss Federal Institute WSL /pot	Beech/ 1	41_15	NA	< 2 mm	0.5
Swiss Federal Institute WSL /pot	Beech/ 1	41_15	NA	< 2 mm	0.5
Swiss Federal Institute WSL /pot	Beech/ 1	41_15	NA	< 2 mm	1
Swiss Federal Institute WSL /pot	Beech/ 1	41_14	NA	< 2 mm	1
Swiss Federal Institute WSL /pot	Beech/ 1	41_14	NA	< 2 mm	1
Swiss Federal Institute WSL /pot	Beech/2	1.22	NA	close to base of seedling	2
Swiss Federal Institute WSL /pot	Beech/2	1.23	NA	close to base of seedling	2
Swiss Federal Institute WSL /pot	Beech/2	1.15	NA	close to base of seedling	2
Swiss Federal Institute WSL /pot	Beech/2	1.24	NA	close to base of seedling	2
Swiss Federal Institute WSL /pot	Beech/2	1.24	NA	lateral root grown close to the base of seedling < 2 mm	2
Swiss Federal Institute WSL /pot	Beech/2	1.22	NA	middle of main root	2
Swiss Federal Institute WSL /pot	Beech/<2	1.22	NA	lateral root grown far away from the base of seedling < 2 mm	1
Swiss Federal Institute WSL /pot	Beech/<2	1.24	NA	lateral root grown far away from the base of seedling < 2 mm	1
Swiss Federal Institute WSL /pot	Beech/<2	1.24	NA	lateral root grown far away from the base of seedling < 2 mm	1
Swiss Federal Institute WSL /pot	Beech/<2	1.23	NA	lateral root grown far away from the base of seedling < 2 mm	0.5
Swiss Federal Institute WSL /pot	Beech/<2	1.23	NA	lateral root grown far away from the base of seedling < 2 mm	0.5

## Sheet: Comparison of single roots
Forest type	Dominant woody species	Plot/Nr of tree or subplot	Sample	Diameter (mm)	Year	F14C	±1σ	OxCal calibration (Hua et al. 2013) NHZ 1	CALIBomb (Levin) TwoSigma	Min Year	Max Year	Average year	mean 14C age (year)	Chronological age	notes
Temperate forest	Pine	2/278	1	1-2	2003	1.1272	0.0031	1993-1995	1993-1995	1993	1995	1994	9	2
Temperate forest	Pine	3/391	1	1-2	2003	1.2859	0.0033	1979-1980	1979-1980	1979	1980	1979.5	23.5	4
Temperate forest	Pine	1/68	1	1-2	2003	1.2284	0.0034	1982-1984	1983-1984	1982	1984	1983	20	5
Temperate forest	Pine	1/68	1	1-2	2003	1.2349	0.0033	1982-1983	1982-1983	1982	1983	1982.5	20.5	4
Temperate forest	Pine	5/647	1	0.5-1	2003	1.0874	0.0029	2000-2002	2000-2002	2000	2002	2001	2	0.5
Temperate forest	Pine	5/647	1	0.5-1	2003	1.1799	0.0031	1986-1989	1988-1989	1986	1989	1987.5	15.5	0.5
Temperate forest	Pine	7/810	1	<0.5	2003	1.0996	0.0029	1997-2000	1997-2001	1997	2001	1999	4	0.5
Temperate forest	Pine	7/810	1	<0.5	2003	1.1024	0.003	1996-2000	1997-1999	1996	2000	1998	5	0.5
Temperate forest	Pine	2/278	1	1-2	2003	1.1399	0.0033	1990-1993	1991-1993	1990	1993	1991.5	11.5	2	Root core
Temperate forest	Pine	3/391	1	1-2	2003	1.3541	0.0035	1975-1977	1976-1977	1975	1977	1976	27	4	Root core
Temperate forest	Pine	1/68	1	1-2	2003	1.2274	0.0032	1982-1984	1983-1984	1982	1984	1983	20	5	Root core
Temperate forest	Pine	1/68	1	1-2	2003	1.2449	0.0034	1981-1983	1981-1983	1981	1983	1982	21	4	Root core
Temperate forest	Pine	2/278	1	1-2	2003	1.0857	0.003	2000-2003	2000-2003	2000	2003	2001.5	1.5	2	Root bark
Temperate forest	Pine	3/391	1	1-2	2003	1.2048	0.0031	1983-1986	1984-1986	1983	1986	1984.5	18.5	4	Root bark
Temperate forest	Pine	1/68	1	1-2	2003	1.2496	0.0031	1980-1982	1982-1983	1980	1983	1981.5	21.5	5	Root bark
Temperate forest	Pine	1/68	1	1-2	2003	1.227	0.0033	1982-1984	1983-1984	1982	1984	1983	20	4	Root bark
Sub-artic forest	Birch	P5_Tree2	NA	1-2	2004	1.3684	0.0058	1974-1976	1975-1977	1974	1977	1975.5	28.5	17
Sub-artic forest	Birch	P5_Tree2	NA	1-2	2004	1.2366	0.0042	1982-1983	1982-1984	1982	1984	1983	21	6
Sub-artic forest	Birch	P5_Tree3	NA	0.5-1	2004	1.113	0.0044	1995-1998	1995-1999	1995	1999	1997	7	6
